# Supplementary material for: Evaluating the screening value of serum light chain ratio, β2 microglobulin, lactic dehydrogenase and immunoglobulin in patients with multiple myeloma using ROC curves
Source: PLoS One. 2023 Feb 16;18(2):e0281743. doi: 10.1371/journal.pone.0281743 (PMC9934331; doi:10.1371/journal.pone.0281743)
Supplement: S1 Data — (XLS) [file pone.0281743.s001.xls]

## Sheet: data
No.	time of assay	Name	Gender	Age	Diagnosis(0=non-MM,1=MM)	LC kappa(g/L)	LC lambda(g/L)	sLC(I/U)	Creatine(umol/L)	eGFR(ml/min/1.73m2), MDRD formula	β2-MG(mg/L)	LDH(U/L)	Ig(g/L)	Albumin(g/L)	total protein(g/L)
1	2015-03-02	周加青	Male	68	0	13.8	7.01	1.96862	69	98.9038	1.1	181	30.6	27.9	58.5
2	2015-04-08	邱领娥	Female	80	0	15.8	11.8	1.33898	57	88.5199	0.8	176	46.6	32.3	78.9
3	2015-04-14	徐福定	Male	70	0	14	5.7	2.45614	79	84.1061	5.57	370	32	29	61
4	2015-05-04	蔡英法	Male	68	0	21.2	6.63	3.19759	57	123.301	3.12	797	40.8	40.1	80.9
5	2015-06-15	王小荷	Female	74	0	8.83	5.01	1.76248	74	66.5427	2.58	253	22	45.7	67.7
6	2015-07-09	曹美香	Female	67	0	38.5	21.4	1.79907	570	6.43688	1.2	190	59.9	23.2	83.1
7	2015-10-27	应梅生	Male	74	0	14.1	7.37	1.91316	69	97.2205	1.29	245	28	35	63
8	2016-05-24	潘妙福	Male	72	0	13.3	7.93	1.67718	189	30.5611	6.45	243	40	29.6	69.6
9	2016-06-21	林世江	Male	71	0	2.27	1.54	1.47403	190	30.4619	6.43	174	16.5	17.1	33.6
10	2016-07-13	彭才忠	Male	78	0	8.57	5.39	1.58998	48	146.216	1.02	209	26.5	40	66.5
11	2016-07-13	裘双安	Female	67	0	4.83	4.4	1.09773	800	4.353	17.8	169	39	40.3	79.3
12	2016-07-27	黄道明	Male	65	0	5.57	1.89	2.41799	80	84.1505	1.03	171	13.4	34.5	47.9
13	2016-08-08	陈招根	Male	79	0	24.5	2.43	10.0823	50	139.128	1.03	172	32.9	23	55.9
14	2016-08-11	胡志法	Male	81	0	14.6	8.02	1.82045	64	104.109	2.23	145	23.3	45.6	68.9
15	2016-09-07	厉仙玉	Female	54	0	13.1	8.17	1.60343	76	68.7881	1.28	110	28	35	63
16	2016-12-26	卢美兰	Female	24	0	8.56	5.39	1.58813	73	84.9553	1.28	198	38.8	17.7	56.5
17	2019-08-13 14:19:11	李美香1948-08-13	Female	70	0	10.9	5.62	1.77936	56	92.8291	5.5	530	28.6	31.3	59.9
18	2019-08-15 14:30:59	郑吾光1943-10-20	Male	75	0	17.1	5.55	3.08108	125	48.8396	17.2	203	29.3	30.2	59.5
19	2019-08-16 14:27:40	张菊芳1950-1120	Female	68	0	57.6	31.2	1.84615	64	80.0418	7.29	377	20.7	29	40.7
20	2019-08-16 14:27:41	周菊招1962-05-13	Female	57	0	11	7.21	1.52566	54	100.931	0.98	255	35.8	38.9	74.7
21	2019-08-30 15:28:21	龙涛1990.01.28	Male	29	0	5.59	2.75	2.03273	452	13.4384	0.97	210	18.5	26.5	45
22	2019-08-30 15:28:24	叶彩娟1962.02.24	Female	57	0	14.4	7.03	2.04836	55	98.8159	1.1	202	31.6	42.6	74.2
23	2019-09-09 15:42:21	柯菊林1952.12.05	Female	66	0	12.7	9.4	1.35106	56	93.9445	1.2	204	30.3	37.5	67.8
24	2019-09-27 14:33:15	周平1964-04-27	Male	55	0	17.9	4.53	3.95143	65	110.624	0.97	218	3.02	46.6	76.8
25	2019-10-07 15:14:42	赵中传1982-12-18	Male	36	0	43.8	22.7	1.92952	47	175.272	7.54	230	71	30	101
26	2019-10-10 12:42:39	沈香芹1955-07-07	Female	64	0	20.6	10.1	2.0396	53	100.735	0.87	160	42.6	30.1	72.7
27	2019-10-10 12:42:40	周财正1940-03-23	Male	79	0	18.4	9.87	1.86424	150	39.1576	4.37	218	26.9	35.1	62
28	2019-10-23 15:18:29	徐正云1943-12-06	Male	75	0	2.67	1.68	1.58929	188	30.495	0.86	419	18.9	13.3	32.2
29	2019-10-25 14:06:51	王如飞1952-11-06	Male	66	0	9	4.52	1.99115	167	35.8808	1.01	188	28	43.7	71.7
30	2019-10-31 14:29:27	毛清华1966-11-29	Female	52	0	4.44	2.18	2.0367	84	61.7562	0.87	237	24.7	21.3	46
31	2019-11-11 15:31:55	陈春香1946-02-17	Female	73	0	7.96	3.52	2.26136	57	90.1807	4.04	114	26.6	29.2	55.8
32	2019-11-13 14:06:25	王正方1955-07-25	Male	64	0	21.5	9.99	2.15215	103	63.0631	0.98	195	45.4	29	74.4
33	2019-11-19 13:13:11	林苏筠1957-12-19	Female	61	0	14.4	8.55	1.68421	50	108.796	1.93	209	33.4	38.7	72.1
34	2019-11-26 13:56:56	王三九1953-09-01	Male	66	0	7.82	3.88	2.01546	70	97.8664	2.59	189	22	37.1	59.1
35	2019-11-28 14:40:15	杨金掌1955-02-21	Male	64	0	20.2	10.5	1.92381	77	88.2225	2.77	191	40.3	38.2	78.5
36	2019-11-28 14:40:20	缪香莲1963-12-21	Female	55	0	5.32	3.76	1.41489	415	9.66333	12	313	26.4	31.3	57.7
37	2019-11-28 14:40:21	蒋玉连1945-10-16	Female	74	0	7.5	15.5	2.06667	74	66.5427	1.62	156	32.9	38.8	71.7
38	2019-12-11 14:20:10	陈建中1958-09-26	Male	61	0	15	4.87	3.08008	55	131.354	0.99	167	25.9	42.5	68.9
39	2019-12-13 15:28:47	洪保富1977-03-20	Male	42	0	15.3	8.34	1.83453	243	25.5114	0.832	197	31.3	43.7	75
40	2019-12-13 15:28:47	张岩友1943-12-02	Male	76	0	11.2	5.1	2.19608	69	96.6957	1.01	192	26.9	23.1	50
41	2019-12-17 14:02:19	张常虹1979-04-20	Male	40	0	10	2.44	4.09836	373	15.7135	1.03	203	27.8	30.3	58.1
42	2019-12-18 15:17:28	钟玲聪1968-11-21	Male	51	0	9.51	5.53	1.71971	74	96.7194	0.98	178	28.6	46.2	74.8
43	2019-12-18 15:17:34	洪品青1948-12-10	Male	71	0	10.4	8.27	1.25756	129	47.6231	0.83	396	31.1	16.5	48.2
44	2019-12-18 15:17:41	吕官富1945-09-20	Male	74	0	14.1	7.5	1.88	104	60.5527	1.01	184	29.7	27.8	57.5
45	2019-12-24 15:20:40	蔡招领1955-02-21	Female	64	0	20.2	9.47	2.13305	66	78.2059	1.2	235	42	33.7	75.7
46	2019-12-24 15:20:40	管娇领1957-04-07	Female	62	0	13.9	6.75	2.05926	57	93.2208	0.98	186	36.7	38.5	75.2
47	2019-12-25 15:25:24	陈灵红1979-10-18	Female	40	0	11.7	4.51	2.59424	53	110.819	2.27	332	39.1	44.7	83.8
48	2019-12-27 15:14:30	杨菊仙1967-03-04	Female	52	0	14.6	6.19	2.35864	63	86.0717	0.91	157	29.2	41.5	70.7
49	2019-12-30 15:18:53	陶牡法1950-08-05	Male	69	0	9.73	3.86	2.52073	177	33.2504	0.86	148	25.9	34.3	60.2
50	2020-01-14 14:22:00	林雪云1968-12-11	Female	51	0	13.5	6.03	2.23881	63	86.4116	2.18	158	30	42	72
51	2020-03-23 15:36:20	杨林华1981-02-26	Male	39	0	27.7	10.4	2.66346	73	103.749	1.8	272	47.9	37.9	85.8
52	2020-04-17 15:42:58	李根旺1939-12-14	Male	80	0	18.6	9.66	1.92547	66	100.731	0.76	217	43.8	24.8	68.6
53	2020-04-20 15:23:54	项修顺1959-07-11	Male	60	0	17.3	8.29	2.08685	115	56.2644	1.01	163	38.6	26.9	65.5
54	2020-04-21 13:47:52	李香妹1959-09-20	Female	60	0	14.2	7.33	1.93724	439	8.89773	0.9	167	32.8	28	60.8
55	2020-04-27 16:38:40	姚生福1952-04-15	Male	68	0	6.85	3.12	2.19551	103	62.2917	4.42	274	24.5	36.7	61.2
56	2020-04-27 16:39:25	梁梅凤1942-08-16	Female	77	0	10.9	5.13	2.12476	64	78.0474	2.34	447	24.5	44.3	68.8
57	2020-04-27 16:41:24	沈万永1950-09-05	Male	69	0	7.56	3.29	2.29787	471	10.7471	0.98	233	22.7	30.4	53.1
58	2020-04-29 15:55:53	金香凤1974-10-09	Female	45	0	14.9	5.68	2.62324	53	108.201	1.28	189	30.2	50.1	80.3
59	2020-05-02 15:52:56	林仙法	Male	76	0	15.1	23.2	1.53642	66	101.785	1.24	155	25.2	40.8	66
60	2020-05-05 14:22:21	张礼阳1956-03-14	Male	64	0	6.36	3.16	2.01266	126	49.976	1.29	156	22.7	18	40.7
61	2020-05-06 15:54:24	孔玲红1981-10-11	Female	38	0	7.09	3.35	2.11642	48	125.545	2.3	192	21.6	40.4	62
62	2020-05-08 16:30:03	林东川1969-06-22	Male	50	0	11.8	5.15	2.29126	70	103.54	2.3	185	32.3	45.4	77.7
63	2020-05-22 15:49:54	林仙亮1942-12-06	Male	77	0	4.48	2.45	1.82857	202	27.9197	15	699	21.1	31.6	52.7
64	2020-06-01 15:38:06	李健1971-11-29	Male	48	0	14.7	7.62	1.92913	75	96.412	0.98	163	38.4	42.3	80.7
65	2020-06-04 15:00:45	林美华1978-08-26	Female	41	0	5.49	3.14	1.74841	58	99.3704	2.24	177	25.6	33.1	58.7
66	2020-06-05 15:01:32	陈冬香1939-11-26	Female	80	0	13.3	7.55	1.76159	240	16.8483	1.01	335	33.4	42.7	76.1
67	2020-06-18 13:48:27	郑小娥	Female	67	0	18.8	12.2	1.54098	46	117.526	1.84	161	49.8	26.4	76.2
68	2020-06-26 16:02:31	张素香19711220	Female	48	0	16	11.1	1.44144	54	104.514	2.07	248	42.6	37.3	79.9
69	2020-06-29 15:38:36	李杨富	Male	67	0	14.2	7.91	1.7952	76	88.7344	0.95	112	28	35	63
70	2020-06-30 13:40:12	贺官凤19410927	Female	78	0	18.3	31.4	1.71585	68	72.5834	1.8	312	31.3	41.8	73.1
71	2020-06-30 13:40:13	张美凤1941-03-09	Female	79	0	146	149	1.02055	151	28.833	7.03	375	42.1	29.6	71.7
72	2020-07-07 01:05:53	郭孟华1950-11-07	Male	69	0	38.9	49	1.25964	105	60.7442	3.9	193	32.2	37.8	70
73	2020-07-07 01:05:53	陆荷香1936-03-16	Female	84	0	14.5	6.46	2.24458	63	78.0873	2.84	297	32.3	37.4	69.7
74	2020-07-07 14:17:26	张哲熙19620807	Male	57	0	12	9.41	1.27524	76	91.6943	0.78	208	37.2	30.9	68.1
75	2020-07-20 15:06:36	丁中生1962-06-06	Male	58	0	10.5	4.36	2.40826	89	76.1504	0.98	165	25.2	46.4	71.6
76	2020-07-23 13:44:33	俞彩娥1955-05-23	Female	65	0	17.4	8.17	2.12974	53	100.418	1.28	167	36.2	44.1	80.3
77	2018-08-04	莫天良	Male	68	0	40.9	5.36	7.6306	71	95.6957	5.44	101	69.6	30.8	100.4
78	2018-09-21	王保国	Male	65	0	8.25	4.37	1.91076	169	35.5011	1.29	286	33.9	38	71.9
79	2019-01-18	王彩莲	Female	68	0	15.3	8.41	1.81926	56	93.3769	3.99	584	43.7	22.6	66.3
80	2017-10-18	林苏筠	Female	61	0	14.4	8.55	1.68421	50	108.796	1.93	209	33.4	38.7	72.1
81	2018-07-02	柳凤德	Male	55	0	18.8	6.37	2.95133	54	137.015	1.9	794	48.7	35.5	84.2
82	2018-09-07	吴寅都	Male	79	0	25.7	15.2	1.69079	130	46.1886	7	272	53.2	27.7	80.9
83	2020-07-23 13:44:33	俞彩娥1955-05-23	Female	65	0	17.4	8.17	2.12974	53	100.418	1.38	130	36.2	44.1	80.3
84	2020-07-07 14:17:25	张哲熙19620807	Male	57	0	12	9.41	1.27524	76	91.6943	1.56	208	37.2	30.9	68.1
85	2020-07-20 15:06:36	丁中生1962-06-06	Male	58	0	10.5	4.36	2.40826	80	86.1196	1.27	157	25.2	46.4	71.6
86	2020-07-07 01:04:49	陆荷香1936-03-16	Female	84	0	14.5	6.46	2.24458	61	81.0492	2.84	280	38.9	38.9	77.8
87	2020-07-07 01:04:49	郭孟华1950-11-07	Male	69	0	11.2	5.49	2.04007	105	60.7442	4.07	193	32.2	37.8	70
88	2020-08-24 15:47:21	徐祝法19380715	Male	82	0	6.74	3.09	2.18123	95	65.8335	2.2	244	20.7	35.5	56.2
89	2020-08-17 16:13:27	姜松松1988-08-17	Male	31	0	10.4	4.98	2.08835	87	88.7753	1.45	176	23.8	49.3	73.1
90	2020-08-11 14:28:29	叶彩琴1967-08-18	Female	52	0	31.1	29.4	1.05782	42	137.426	7.97	926	55.7	14.2	69.9
91	2020-08-10 15:16:44	柯正苏1934-10-31	Male	85	0	9.87	6.78	1.45575	94	66.158	2.86	189	30	47.4	77.4
92	2020-08-06 14:35:55	管永顺1947-10-11	Male	72	0	14.7	7.92	1.85606	161	36.7729	1.52	186	27.8	35.4	63.2
93	2020-09-11 14:33:49	应再根1942-07-24	Male	78	0	11.9	6.79	1.75258	273	19.6706	1.78	177	39.1	33.1	72.2
94	2020-09-09 16:11:43	蔡梅初1950-07-09	Male	70	0	12	6.94	1.72911	132	46.51	1.54	154	27.2	38	65.2
95	2020-09-28 14:45:05	朱新连1954-12-12	Male	65	0	17.6	10.6	1.66038	48	151.73	1.37	189	36.1	27.4	60.8
96	2020-09-25 16:15:02	徐小连1952-02-12	Female	68	0	12.7	9.17	1.38495	71	71.0062	2.1	186	37	44.3	81.3
97	2020-09-24 13:56:24	王吕堂1949-07-26	Male	71	0	23.9	29.2	1.22176	56	124.747	1.3	141	33	37	70
98	2020-09-22 14:27:50	张振长1945	Male	75	0	15.2	6.69	2.27205	91	70.4487	1.23	190	33.1	45.3	78.4
99	2020-09-21 14:54:54	王荷琴1972-07-19	Female	48	0	10.9	5.79	1.88256	403	10.2762	1.34	185	29	33.8	62.8
100	2020-09-03 15:50:22	陈长先1954-06-12	Female	66	0	5.66	3.88	1.45876	47	114.995	4.58	337	21.7	29	50.7
101	2020-09-03 15:50:22	章仙凤1947-10-07	Female	72	0	15.5	7.67	2.02086	69	72.54	1.36	189	27.1	51	78.1
102	2020-09-15 13:37:07	曹兆顺1945-01-20	Male	75	0	10.6	3.3	3.21212	40	181.899	3.4	245	17	36.2	53.2
103	2020-10-08 14:37:07	解珠凤1971-10-10	Female	48	0	34.3	22.5	1.52444	48	119.73	5.63	125	66.3	28	94.3
104	2020-10-19 16:13:54	陈日辉1951-06-28	Male	69	0	8.62	4.11	2.09732	64	107.554	3.4	220	28.9	37.8	66.7
105	2020-10-16 15:24:33	高玉会1992-06-07	Female	28	0	13	7.09	1.83357	146	37.0008	1.19	258	43.8	17	60.8
106	2020-10-16 15:24:33	李荷琴1967-06-30	Female	53	0	30.7	8.89	3.45332	65	82.7024	1.15	220	44.9	37.9	82.8
107	2020-10-15 15:56:14	张文满19590411	Male	61	0	12.5	7.81	1.60051	136	46.2081	1.34	165	32.6	45.6	78.2
108	2020-10-06 14:30:20	罗美青1958-07-26	Female	62	0	9.76	7.43	1.31359	32	181.489	1.26	189	26.1	36.5	62.6
109	2020-10-13 16:12:32	王金富1961-01-02	Male	59	0	4.02	2.38	1.68908	65	109.058	1.57	201	21.2	38	59.2
110	2020-10-30 16:48:57	陈茂福1985-3-5	Male	35	0	9.6	3.63	2.64463	88	85.4801	1.43	196	30.1	36.3	66.4
111	2020-10-12 15:54:43	卢云梅1928-07-28	Male	92	0	17.7	9.43	1.87699	212	25.4685	1.67	266	39.4	34.2	73.6
112	2020-10-28 17:01:55	李国泉1932-07-09	Male	88	0	13.2	4.52	2.92035	122	48.6245	1.65	214	28.6	41.5	70.1
113	2020-10-05 14:51:36	罗雅英1937-07-29	Female	83	0	5.17	4.78	1.08159	88	53.2282	1.78	217	28	16.7	44.7
114	2020-10-26 16:44:26	万阿巧1979-04-12	Female	41	0	15.3	7.74	1.97674	40	152.572	1.3	176	37.7	38.5	76.2
115	2020-10-10 15:33:54	潘小奶1953-07-26	Male	67	0	9.57	5.99	1.59766	79	84.8573	2.79	175	24.2	44.4	68.6
116	2020-11-12 13:45:00	洪昌才1934-08-17	Male	86	0	15.5	6.88	2.25291	213	25.6797	1.52	196	33	35.2	68.2
117	2020-11-11 16:24:29	陈桂妹1939-01-18	Female	81	0	19.3	9.91	1.94753	81	58.8618	1.43	127	41.3	40.9	82.2
118	2020-11-09 16:04:01	王晶晶1983-12-08	Female	36	0	13.6	6.03	2.25539	68	84.9187	1.52	172	36.4	47.3	83.7
119	2020-11-04 16:05:51	陈德法1949-10-17	Male	71	0	13.4	7.33	1.8281	97	66.1765	1.65	272	37.9	37	74.9
120	2020-11-06 16:19:51	陶文明19460708	Male	74	0	16.3	6	2.71667	48	147.787	1.67	153	39.3	32.5	71.8
121	2020-11-19 13:59:58	洪用钰	Male	79	0	20.2	8.41	2.4019	180	31.7279	1.86	218	39.9	40.6	80.5
122	2020-11-17 14:04:47	林小兰1935-12-05	Female	84	0	11.5	6.28	1.83121	228	17.6996	12	178	35	33.1	68.1
123	2020-11-16 15:31:52	王美富1957-12-18	Male	62	0	10.6	3.73	2.84182	59	120.733	4.03	176	28.5	41.5	70
124	2020-11-30 16:46:40	陈寿生1936-04-16	Male	84	0	20.2	13.1	1.54198	152	38.0862	8.51	201	42.9	23.7	66.6
125	2020-12-14 15:08:42	李岳利1955-11-02	Male	65	0	13.7	5.88	2.32993	75	90.6571	1.68	258	31.6	45.7	77.3
126	2020-12-14 15:08:42	叶锐秋1939-11-13	Male	81	0	17.7	12.5	1.416	56	121.454	1.78	176	41.2	34.7	75.9
127	2020-12-02 15:42:14	符春福1955-08-22	Male	65	0	10	4.33	2.30947	155	39.2265	1.43	152	27.8	34.8	62.6
128	2020-12-23 16:04:19	倪建云1982-11-21	Male	38	0	24.4	15.9	1.53459	110	64.9802	21	314	47.2	18.6	65.8
129	2020-12-23 16:04:20	吴娇领1949-01-16	Female	71	0	44	24.8	1.77419	113	41.1709	1.35	136	79.3	27.4	106.7
130	2020-12-04 15:59:48	郑仙苏1968-11-03	Female	52	0	681	708	1.03965	95	53.5804	4.49	323	38.6	28	66.6
131	2020-12-04 15:59:52	刘雯1967-06-06	Female	53	0	13.3	4.19	3.17422	54	102.432	1.95	177	29.1	46.8	75.9
132	2020-12-22 15:38:21	解从云1981-10-18	Male	39	0	19	9.46	2.00846	91	80.4496	1.56	134	41.5	51.4	92.9
133	2020-12-21 16:23:22	蒋玲英1982-06-11	Female	38	0	10.9	4.15	2.62651	42	146.461	1.73	177	31.4	40.6	72
134	2020-12-16 14:57:17	陈美丽1965-12-22	Female	54	0	12.9	8.04	1.60448	54	102.044	1.46	201	36.8	43.3	80.1
135	2020-12-03 13:35:27	张桂富1957-02-28	Male	63	0	13.3	5.79	2.29706	62	113.647	2.28	161	37.3	32.2	69.5
136	2020-12-03 13:35:28	郑俊虚1953-01-27	Male	67	0	14.3	7.12	2.00843	73	92.9557	1.45	159	26.9	39.3	66.2
137	2021-01-01 15:35:11	杨昌亮1963-08-23	Male	57	0	5.79	2.69	2.15242	223	26.4763	1.46	375	21.8	39.7	61.5
138	2021-01-27 16:26:50	徐笑1986-04-14	Female	34	0	9.41	5.22	1.80268	53	114.536	1.75	172	24.8	39.1	63.9
139	2021-01-11 16:13:40	朱正保1952-06-12	Male	68	0	8.01	4.75	1.68632	90	72.7862	1.46	198	25.4	37.9	63.3
140	2021-01-15 15:42:23	孙宝定1957-12-22	Male	63	0	7.35	5.14	1.42996	89	74.8827	2.73	189	24.8	44.6	69.4
141	2021-01-21 15:17:34	牟梅来1959-11-15	Male	61	0	14.1	9.68	1.45661	74	93.2671	1.63	127	37.7	36.3	74
142	2021-01-26 15:35:25	戴正方1958-06-29	Male	62	0	12.3	7.45	1.65101	46	160.904	2.05	140	39	31.7	70.7
143	2021-01-29 16:51:30	张金妹1951-02-06	Female	69	0	33.8	1.97	17.1574	71	70.7961	7.23	219	45.7	35	80.7
144	2021-01-25 17:10:51	李荷琴1967-06-30	Female	53	0	30.7	8.89	3.45332	65	82.7024	1.56	220	44.9	37.9	82.8
145	2021-01-08 15:46:15	罗荷青1948-07-17	Male	72	0	16	5.46	2.9304	141	42.8555	1.44	113	34.3	45.5	79.8
146	2021-01-13 14:38:25	牟春琴1953-04-02	Female	67	0	28.2	9.37	3.00961	42	130.534	1.36	145	46.2	36	82.2
147	2021-01-18 16:25:36	朱直姆1982-12-20	Female	38	0	11.5	8.29	1.38721	46	131.865	1.34	156	44.9	37.9	82.8
148	2021-02-18 13:48:11	尚妙素1968-10-08	Female	52	0	13.6	9.27	1.4671	53	105.071	1.65	250	37.1	49.4	86.5
149	2021-02-16 14:51:40	邱灵顺1973-11-23	Male	47	0	9.59	6.49	1.47766	90	78.4535	1.78	169	30.1	47.6	77.7
150	2021-02-03 15:56:43	邱慧琳1999-01-13	Female	33	0	11.8	7.85	1.50318	38	169.168	1.76	200	32.1	41.3	73.4
151	2021-02-09 14:09:50	王钦1989-08-24	Male	31	0	4.81	2.29	2.10044	242	27.2631	1.57	203	23.2	25.8	49
152	2021-02-09 14:09:51	邱梅芳1935-03-08	Female	85	0	28.4	10.1	2.81188	137	31.7834	8.37	241	40.1	22.8	62.9
153	2021-02-08 16:14:45	沈传友1937-01-21	Male	84	0	18	2	9	135	43.6727	1.74	179	35.4	34.2	69.6
154	2021-03-18 15:35:23	张素萍1975-02-06	Female	46	0	13.5	8.64	1.5625	58	97.0761	1.85	250	26	34.3	60.3
155	2021-03-18 15:35:24	谷金素1944-07-15	Female	76	0	14.2	5.65	2.51327	208	20.0816	1.74	194	27.9	36.4	64.3
156	2021-03-04 14:14:30	林官芳1972-06-11	Female	48	0	15.7	7.73	2.03105	51	111.64	1.74	164	34	33.6	67.6
157	2021-03-26 16:29:43	杨冬英1952-10-16	Female	68	0	15.5	7.14	2.17087	96	50.1311	1.63	160	35.8	41.6	77.4
158	2021-03-08 15:56:36	郭春花	Female	72	0	6.28	3.98	1.57789	54	96.2558	1.13	252	22.1	37.7	59.8
159	2021-03-25 13:57:43	李桂勇1990-03-20	Male	31	0	15.7	8.39	1.87128	72	110.442	1.3	144	33.1	44.9	78
160	2021-03-15 15:10:29	毛定富1941-10-08	Male	79	0	11.7	5.35	2.18692	123	49.2351	4.54	188	30.6	39.2	69.8
161	2021-03-22 15:49:20	林金玲1987-04-13	Female	33	0	21.4	5.9	3.62712	41	154.966	2.2	157	34.8	49.4	84.2
162	2021-03-30 14:46:42	聂时响1944-06-21	Male	76	0	15.1	5.39	2.80148	426	11.8331	1.45	250	38.9	33.5	72.4
163	2021-03-30 14:46:44	王桂玲1970-01-11	Female	51	0	33	16.5	2	64	84.8554	6.69	140	31	40.8	71.8
164	2021-03-11 16:07:11	蔡春琴1950-03-24	Female	70	0	10.9	7.56	1.4418	54	96.8078	1.57	164	29.7	34.8	64.5
165	2021-04-05 15:34:34	陈宝富1958-11-07	Male	62	0	17.5	8.21	2.13155	102	64.1895	4.64	180	41.7	40.7	82.4
166	2021-04-05 15:34:38	张玉花1937-12-26	Female	83	0	15.3	7.95	1.92453	93	49.9397	1.74	200	38.9	35.2	74.1
167	2021-04-05 15:34:39	阮金素1967-02-04	Female	54	0	35.94	30.67	1.17183	62	87.0065	1.84	159	31.1	45.4	76.5
168	2021-04-07 15:42:17	罗珍菊1974-01-18	Female	47	0	12.3	7.25	0.589431	34	179.013	1.35	180	30.3	42.6	72.9
169	2021-04-06 15:42:26	朱秀英1947-09-21	Female	73	0	16.3	8.13	2.00492	94	50.6295	8.8	275	42.6	43.9	86.5
170	2021-04-19 15:29:34	夏允德1969-04-05	Male	52	0	9.77	4.87	2.00616	83	84.3877	1.46	219	26.3	29.5	55.8
171	2021-04-19 15:29:35	陈晓霞1943-10-10	Female	77	0	7.43	5.2	1.42885	63	79.4788	2.01	315	24.4	35.3	59.7
172	2021-04-19 15:35:54	常玲1984-10-13	Female	36	0	16.2	11.5	1.4087	51	118.354	2.35	143	31	40.8	71.8
173	2021-04-01 14:13:51	卢呈国1935-07-16	Male	85	0	15.3	7.61	2.01051	120	49.9111	6.16	260	37.4	39.6	77
174	2021-04-01 14:13:51	张文东1956-01-17	Male	65	0	13	7.33	1.77353	74	92.0723	1.6	132	31	43.9	74.9
175	2021-04-02 16:01:19	蔡小友1948-08-20	Male	72	0	34.4	20.4	1.68627	108	58.2954	1.51	143	65.4	31.4	96.8
176	2021-04-23 15:23:30	梁小兰1967-04-22	Female	54	0	32.4	20.3	1.59606	59	92.1316	1.37	160	46.4	36.8	83.2
177	2021-04-15 15:39:01	金美菊1956-05-08	Female	64	0	23.7	9.76	2.42828	69	74.2953	1.26	286	40.8	36.6	77.4
178	2021-04-21 15:08:15	郑亚1976-11-13	Female	44	0	20.5	13	1.57692	48	121.864	1.7	143	36.5	45.2	81.7
179	2021-04-14 15:57:50	葛蔚标1965-02-22	Male	56	0	12.4	6.3	1.96825	34	232.828	2.57	156	38.3	36.2	74.5
180	2021-04-14 15:57:51	罗学香1958-03-30	Female	63	0	5.47	13.7	2.50457	80	62.8371	1.47	226	28.8	41.3	70.1
181	2021-04-26 15:29:47	翁建敏1970-06-18	Male	50	0	11.1	6.71	1.65425	377	14.8339	1.47	140	31.1	43	74.1
182	2021-04-30 15:41:08	彭于米1937-9-20	Male	83	0	13.5	12.2	1.10656	86	73.6648	1.57	189	30.6	21	51.6
183	2021-04-20 14:14:12	沈雪利1975-04-18	Female	46	0	14.1	10.3	1.36893	59	95.1798	1.85	132	36.3	43.2	79.5
184	2021-05-11 14:33:41	王桂兰1969-11-19	Female	51	0	9.8	3.89	2.51928	47	121.174	1.5	182	26.2	48.3	74.5
185	2021-05-20 14:34:31	江锦云1971-06-13	Female	49	0	12.1	6.06	1.9967	60	92.1619	1.7	154	41	37	78
186	2021-05-10 15:41:34	姜瑞生1950-10-15	Male	70	0	11.6	7.59	1.52833	434	11.7768	1.3	158	25.8	35	60.8
187	2021-05-25 14:35:19	徐雪琴1971-09-20	Female	49	0	15.9	5.1	3.11765	3.5	2447.28	1.47	144	34.2	48.6	82.8
188	2021-05-25 14:35:19	夏庆方1941-12-29	Male	79	0	15.5	7.63	2.03145	131	45.782	1.57	235	38.3	36.2	74.5
189	2021-05-12 15:25:05	尹绍利1956-04-16	Male	65	0	10.5	6.14	1.7101	79	85.3809	1.83	226	26.9	43.8	70.7
190	2021-05-12 15:25:05	翁宫富1941-04-03	Male	80	0	14.3	7.51	1.90413	61	110.318	1.36	189	30.4	40.4	70.8
191	2021-05-12 15:25:06	李康暖1957-12-21	Male	63	0	10.4	7	1.48571	71	97.1909	1.25	201	27.7	39.3	67
192	2021-05-04 14:31:30	郦仙香1954-03-14	Female	67	0	22.5	12.6	1.78571	58	89.9412	3.3	132	38	36	74
193	2021-05-18 14:38:03	章雪妹1966-01-24	Female	55	0	15.7	6.51	2.41167	106	46.6822	1.27	347	29.5	43	72.5
194	2021-05-24 14:47:52	叶赛珍	Female	64	0	23.4	14.4	1.625	41	135.469	1.74	149	47.4	28	75.4
195	2021-05-28 14:51:21	王荣1942-05-17	Male	79	0	4.53	23.9	5.27594	84	76.4553	2.93	171	31.2	44.7	75.9
196	2021-05-28 14:51:24	王荷青1966-06-27	Female	54	0	11.5	7.62	1.50919	69	76.9024	1.82	191	30.6	48	78.6
197	2021-05-17 15:00:44	张国林	Male	61	0	28.6	14.4	1.98611	55	131.354	3.1	253	63	30.2	93.2
198	2021-05-31 15:24:46	周仙英1959-05-03	Female	62	0	17.1	10.2	1.67647	92	53.6514	4.71	185	34.3	34.7	69
199	2021-05-31 15:24:47	陈玉连1957-05-16	Female	64	0	14.4	5.56	2.58993	57	92.6219	3.16	237	29.6	47.2	76.8
200	2021-05-31 15:24:48	王加才1966-04-06	Male	55	0	22.8	13.3	1.71429	81	85.8141	1.35	140	42.5	28.9	71.4
201	2021-05-31 15:24:50	陶春妹1964-10-13	Female	56	0	14.6	6.62	2.20544	61	88.0025	1.26	203	30.3	46.3	76.6
202	2021-05-27 14:20:30	郑夏香1926-08-18	Female	94	0	20.3	8.25	2.46061	68	69.8856	1.17	256	38.5	30.7	69.2
203	2021-05-27 14:20:32	陆普招1942-09-16	Female	78	0	14.9	8.1	1.83951	107	43.0174	1.36	440	31.5	20.9	52.4
204	2021-06-09 14:14:14	项月琴1971-12-31	Female	49	0	17.5	11.3	1.54867	98	52.3195	1.36	210	33.8	38.3	72.1
205	2021-06-04 16:58:47	管香娥1945-01-08	Female	76	0	5.59	33.1	5.92129	64	78.2548	5.72	94	53.4	32.8	86.2
206	2021-06-03 14:31:12	应秀琴1954-07-19	Female	66	0	25.3	14.7	1.72109	43	127.426	1.36	256	43.5	31.8	75.3
207	2021-06-16 15:33:48	贺金花1952-11-14	Female	68	0	9.2	4.2	2.19048	196	21.9981	1.21	225	27.4	45.4	72.8
208	2021-06-28 15:33:37	郑冬领1934-10-16	Female	86	0	11.7	8.29	1.41134	252	15.6938	1.24	413	39.4	30.9	70.3
209	2021-06-23 15:09:46	韩婉贞1949-12-10	Female	71	0	18.7	7.29	2.56516	57	90.6907	1.13	187	35.7	50.2	85.9
210	2021-06-23 15:09:47	叶远送1953-12-22	Male	67	0	17.2	10.1	1.70297	82	81.2848	1.48	189	31	40.8	71.8
211	2021-06-30 15:19:31	李招香1956-10-07	Female	64	0	19.2	9.78	1.96319	53	100.735	1.19	173	41.9	30.5	72.4
212	2021-06-07 15:00:52	陈方远1939-04-05	Male	82	0	14.4	10.4	1.38462	51	134.96	1.73	115	33	28.6	61.6
213	2021-06-07 15:00:55	石翠云1935-07-10	Female	85	0	14.5	5.89	2.4618	54	93.0665	3.19	182	24.3	30.5	54.8
214	2021-06-14 15:11:18	周玉领1946-04-08	Female	75	0	20.9	10.8	1.93519	67	74.4252	1.48	220	35.2	36.4	71.6
215	2021-06-14 15:11:19	李雪芳1956-09-21	Female	64	0	14.5	6.43	2.25505	106	45.2679	1.27	188	25.4	38.7	64.1
216	2021-06-10 15:11:44	陈广林1954-08-11	Male	66	0	5.94	3.3	1.8	222	25.8336	1.37	215	20	26.2	46.2
217	2021-06-29 15:21:01	戴迪夫1949-06-08	Male	72	0	13.3	8.19	1.62393	126	48.7953	1.47	142	30.1	44.1	74.2
218	2021-06-24 15:08:32	杨义登1947-08-14	Male	73	0	9.05	4.38	2.06621	71	94.3273	1.63	198	21.4	42.6	64
219	2021-07-12 15:34:09	叶声国1947-03-15	Male	74	0	13.6	5.51	2.46824	82	79.6615	1.37	217	27.9	46	73.9
220	2021-07-12 15:34:07	李明方1968-01-14	Male	53	0	12.7	8.07	1.57373	317	17.9058	1.37	258	37.5	38.3	75.8
221	2021-07-22 15:49:28	周灵丽1968-03-29	Female	53	0	10.7	6.11	1.75123	39	149.118	1.17	123	27	46.3	73.3
222	2021-07-05 15:53:26	周玉领1946-04-08	Female	75	0	20.9	10.8	1.93519	67	74.4252	1.7	220	35.2	36.4	71.6
223	2021-07-05 15:53:28	袁贤方1963-09-19	Male	57	0	12.3	9.4	1.30851	219	27.0352	1.4	271	30.7	36.6	67.3
224	2021-07-05 15:53:28	胡林玲1973-08-04	Female	47	0	25.5	13.9	1.83453	81	65.7386	3.59	200	42.6	51.5	94.1
225	2021-07-21 15:44:43	王荷莲1941-01-23	Female	80	0	15.6	8.01	1.94757	133	33.2963	1.84	133	9.7	482	491.7
226	2021-07-13 16:02:38	汪春梅1941-04-12	Male	80	0	27.3	18.7	1.45989	89	71.338	1.74	309	58.6	32	90.6
227	2021-07-13 16:02:38	陈宛竹1946-03-17	Male	75	0	26.1	12.1	2.15702	74	89.4362	3.35	378	42.6	24	66.6
228	2021-07-30 15:39:12	魏巧1986-03-04	Female	35	0	15.7	7.82	2.00767	53	113.864	1.22	169	27.5	41.7	69.2
229	2021-07-19 15:27:11	王仙英1934-05-21	Female	87	0	4.25	1.93	2.20207	36	147.895	3.76	219	10.7	35.9	46.6
230	2021-07-29 15:15:34	马素云1960-02-02	Female	61	0	15.4	7.83	1.96679	70	73.7875	1.37	213	23.8	19.8	43.6
231	2021-07-28 16:04:09	石秀莲1954-09-12	Female	66	0	15.8	3.52	4.48864	60	86.7549	2.39	447	31.6	47.7	79.3
232	2021-07-23 15:58:32	罗晓东1931-12-23	Male	89	0	13.2	7.52	1.75532	506	9.39568	1.47	178	28.5	33.3	61.8
233	2021-07-23 15:58:33	郭兰英1988-05-29	Female	33	0	10.9	7.46	1.46113	77	74.8823	1.48	188	28	40.8	68.8
234	2020-10-06 14:30:18	徐云霞1944-07-03	Female	76	0	19.8	8.66	2.28637	80	60.4891	5.62	188	46.5	20	66.5
235	2019-08-06 15:40:24	马兴锦1983-07-20	Male	36	1	13.4	3.07	4.36482	90	82.8168	2.59	157	35.6	44.4	80
236	2019-08-20 14:47:53	梁信1944-02-09	Male	75	1	56.5	0.81	69.7531	66	102.059	1.99	200	50.3	33.3	83.6
237	2019-09-02 15:11:01	李兴富1945.12.09	Male	73	1	24.6	1.12	21.9643	70	95.884	10.4	794	83.6	21.3	104.9
238	2019-11-04 15:35:34	王中河1943-06-16	Male	76	1	3.89	45.6	11.7224	286	18.741	4.04	388	30.8	40.1	70.9
239	2019-11-07 14:24:52	杨成掌1960-07-18	Male	59	1	16.6	0.4	41.5	74	93.9004	9.11	185	53.7	27.9	81.6
240	2019-11-08 15:39:16	阮幼琴1947-12-24	Female	71	1	5.03	4.35	0.864811	119	38.7848	13	151	22.2	36.4	58.6
241	2019-11-14 13:26:29	毛春连1958-01-04	Female	61	1	18.3	1.1	16.6364	65	80.3755	3.51	199	30.7	37.7	68.4
242	2019-11-25 15:25:19	杨先林1966-03-13	Male	53	1	92.2	0.7	131.714	88	78.5747	3.12	168	74.7	30.4	105.1
243	2019-12-09 15:30:51	盛冬香	Female	70	1	88.6	1.24	71.4516	65	78.1612	2.78	107	37.7	32	69.7
244	2019-12-12 13:20:08	潘世福1952-06-17	Male	67	1	90.6	0.8	113.25	110	57.914	4.9	178	90.8	28.5	119.3
245	2019-12-13 15:28:46	唐秀文1954-05-24	Female	65	1	4.25	26.5	6.23529	72	70.5123	4.1	196	41.2	30.7	71.9
246	2019-12-27 15:14:31	徐道国1970-05-11	Male	49	1	126	0.74	170.27	91	76.8069	5.27	194	118.6	28.2	146.8
247	2020-02-07 14:01:27	郑福玲1942-02-19	Male	77	1	73.8	0.56	131.786	504	9.72034	5.12	702	83.3	19.9	103.4
248	2020-02-24 15:41:37	毛作贵1963-05-06	Male	56	1	41.8	0.49	85.3061	36	217.966	3.3	150	41.5	27.6	69.1
249	2020-04-13 15:48:16	牟同考1959-09-21	Male	60	1	3.96	8.5	2.14646	409	13.0122	7.59	188	22	37.2	59.2
250	2020-05-06 15:54:25	李菊仙1963-12-22	Female	56	1	17.3	1.5	11.5333	89	56.9075	1.75	199	51.4	30.1	81.5
251	2020-05-25 16:26:23	叶春娥19600407	Female	60	1	20.2	2.49	8.11245	60	88.4498	2.44	176	34.6	30.1	64.7
252	2020-06-05 15:01:31	方维秋1935-10-04	Male	84	1	32.6	1.06	30.7547	94	66.3171	5.17	112	72.6	22.7	95.3
253	2020-06-09 14:12:11	李中甫	Male	73	1	88.6	1.47	60.2721	148	40.4117	27.8	265	103.7	26.2	129.9
254	2020-06-29 15:38:38	潘具琴	Male	50	1	20.7	1.33	15.5639	55	136.765	1.25	124	58.5	29.5	88
255	2020-07-07 14:17:26	阮佩根19411103	Male	78	1	6.51	8.1	1.24424	100	62.6829	7.5	150	24.8	36.6	61.4
256	2020-07-20 15:06:38	陈建华1957-01-21	Female	63	1	6.89	1.92	3.58854	64	81.2924	1.16	222	17.3	48.7	66
257	2017-03-29	蒋兆法	Male	79	1	4.44	18.4	4.14414	75	87.1375	5.83	263	59.9	34.6	94.5
258	2017-04-12	王普友	Male	77	1	5.47	54.4	9.94516	71	93.3113	4.06	260	87.1	34.2	121.3
259	2017-04-29	徐冬生	Male	67	1	2.01	13.7	6.81592	96.8	67.1198	1.99	151	31.2	35.4	66.6
260	2018-09-12	金桂香	Female	72	1	1.45	47.6	32.8276	66	76.3582	4.23	171	78	31.4	109.4
261	2018-12-28	潘世福	Male	66	1	90.6	0.8	113.25	110	58.0911	4.9	178	90.8	28.5	119.3
262	2016-10-06	郑文友	Male	78	1	62.9	0.85	74	55	124.96	4.57	267	46.5	27.6	74.1
263	2017-02-16	林苏飞	Female	65	1	6.12	1.89	3.2381	70	72.8422	2.5	261	23.7	43.1	66.8
264	2019-11-01	施彩英	Female	80	1	1.4	5.6	4	51	100.643	3.6	187	53.8	30.7	84.5
265	2018-07-19	杨平送	Male	86	1	3.97	6.08	1.53149	109	55.6353	5.87	367	48.7	30.2	78.9
266	2015-02-27	金仁义	Male	65	1	54.8	1.32	41.5152	90	73.4559	6.24	251	81.1	21.9	103
267	2015-09-07	陈美德	Male	65	1	5.11	1.21	4.22314	96	68.1839	8.37	625	58.1	35.4	93.5
268	2015-09-30	金广香	Female	49	1	43.3	2.25	19.2444	288	15.0799	8.69	340	110.7	23.6	134.3
269	2015-11-17	叶林星	Male	63	1	9.83	3.95	2.48861	97	67.8021	4.61	109	42.3	38.4	80.7
270	2015-12-09	周永昕	Male	82	1	9.8	4.49	2.18263	407	12.282	17.1	156	15.5	37.8	53.3
271	2016-02-02	王素连	Female	65	1	50	5.57	8.97666	47	115.352	11.7	544	64.3	18.7	83
272	2016-03-09	张辉	Male	50	1	13	6.69	1.9432	613	8.46494	16.9	261	42.7	34.6	77.3
273	2016-03-17	洪四妹	Female	86	1	59.9	0.7	85.5714	344	10.9586	12	240	47.1	39.1	86.2
274	2016-05-16	朱小芳	Male	61	1	14.3	2.04	7.0098	56	128.651	5.23	235	73.5	34.2	107.7
275	2016-08-22	周洪满	Male	73	1	23.2	5.38	4.31227	88	73.6303	2.22	197	43.9	37.1	81
276	2016-09-07	张福青	Male	69	1	51.3	2.27	22.5991	131	47.0572	280	94	84.9	26.3	111.2
277	2016-10-06	郑文友	Male	78	1	62.9	0.85	74	55	124.96	4.57	267	46.5	27.6	74.1
278	2016-11-01	罗邦中	Male	59	1	35.1	1.36	25.8088	146	42.8645	8.19	190	65.6	35.8	101.4
279	2017-02-16	林苏飞	Female	65	1	6.12	1.89	3.2381	70	72.8422	2.5	261	23.7	43.1	66.8
280	2020-07-22 15:06:24	蔡美黎1973-04-30	Female	47	1	19.8	2.26	8.76106	60	92.9449	1.73	310	65	32	97
281	2020-07-15 15:00:24	郑陆敏1962-11-01	Male	57	1	5.94	4	1.485	54	136.025	1.52	191	22.2	39.3	61.5
282	2020-07-07 01:04:48	陶玉凤1934-11-29	Female	85	1	5.85	24.8	4.23932	441	8.24696	15	213	52.4	31.2	83.6
283	2020-10-05 14:51:35	何礼全1948-12-12	Male	71	1	2.77	1.46	1.89726	56	124.747	7.21	282	17.3	22	39.3
284	2020-10-05 14:51:36	陈远方1957-11-19	Female	62	1	5.6	3.32	1.68675	281	14.7906	13.5	223	22.2	38.9	61.1
285	2020-10-23 15:32:33	董祥春1966-06-02	Male	54	1	85.5	0.43	198.837	50	150.299	3.42	190	42.1	30.4	72.5
286	2020-11-10 13:52:50	杨玉平1974-12-07	Male	45	1	1.34	71.4	53.2836	65	115.223	2.12	289	48.7	27.9	76.6
287	2020-11-06 16:19:50	杨玉平19741207	Male	45	1	1.34	71.4	53.2836	65	115.223	2.12	289	48.7	28.9	77.6
288	2020-12-11 16:21:28	王桂花1953-10-9	Female	67	1	40.8	7.56	5.39683	59	88.1843	3.32	172	56.3	35.6	91.9
289	2020-12-29 13:39:44	施明春1953-10-19	Male	67	1	4.93	3.93	1.25445	73	92.9557	3.64	554	25.8	45.4	71.2
290	2020-12-17 14:38:39	尤莲莲1956-05-01	Female	64	1	84.9	0.48	176.875	372	10.6313	34.6	225	78.9	25.7	104.6
291	2021-01-06 14:49:01	周冬香1937-01-08	Female	83	1	3.55	16.3	4.59155	107	42.4782	13.9	149	49.5	28.4	77.9
292	2021-03-23 15:36:21	林玉招1944-06-21	Female	76	1	841.89	44.67	18.8469	224	18.4356	8.23	237	28.3	28.7	57
293	2021-03-12 16:21:45	王普友1939-09-26	Male	81	1	14.3	5.56	2.57194	71	92.3569	4.06	215	33.2	45.8	79
294	2021-04-13 14:14:53	杨得田1953-09-16	Male	67	1	94.8	0.36	263.333	239	23.6526	14.1	370	71.8	32.2	104
295	2021-04-06 15:42:27	王世华1935-11-05	Female	85	1	1.62	41.8	25.8025	96	47.911	8.37	94	61.7	33.8	95.5
296	2021-04-16 16:21:32	邱桂春1964-08-27	Female	56	1	3.21	111	34.5794	59	91.454	4.1	188	51.7	34.4	86.1
297	2021-05-06 14:35:44	马连生1963-10-13	Male	57	1	32.9	1.19	27.6471	50	148.659	2.77	216	41	30	71
298	2021-05-28 14:51:22	吴利行1957-05-30	Male	63	1	6.04	4.5	1.34222	108	59.8972	3.72	164	23.1	44.7	67.8
299	2021-06-30 15:19:31	章进娥1950-05-24	Female	71	1	21.7	1.9	11.4211	62	82.3043	3.25	162	26.3	40.4	66.7
300	2021-06-22 15:24:06	黄惠卿1945-07-19	Male	75	1	126	2.23	56.5022	97	65.4443	6.14	159	78.4	27.5	105.9
301	2021-06-07 15:00:53	罗永兵1963-07-24	Male	57	1	27	3.26	8.28221	84	81.6927	1.8	205	34.1	47.8	81.9
302	2021-07-28 16:04:08	金彩芬1974-02-09	Female	47	1	137	0.42	326.19	85	62.1817	4.37	145	126.9	23.8	150.7
303	2021-07-27 14:28:59	余正财1949-12-26	Male	71	1	4.05	27.7	6.83951	74	90.4368	3.86	225	19.1	42.7	61.8

## Sheet: Sheet1
底数1	幂1	结果1	底数2	幂2	结果2
0.780543	-1.154	1.33099	68	-0.203	0.42462
0.644796	-1.154	1.65931	80	-0.203	0.41084
0.893665	-1.154	1.13853	70	-0.203	0.422129
0.644796	-1.154	1.65931	68	-0.203	0.42462
0.837104	-1.154	1.22776	74	-0.203	0.417394
6.44796	-1.154	0.116393	67	-0.203	0.425899
0.780543	-1.154	1.33099	74	-0.203	0.417394
2.13801	-1.154	0.416072	72	-0.203	0.419722
2.14932	-1.154	0.413546	71	-0.203	0.420915
0.542986	-1.154	2.02327	78	-0.203	0.412957
9.04977	-1.154	0.0787118	67	-0.203	0.425899
0.904977	-1.154	1.12212	65	-0.203	0.428527
0.565611	-1.154	1.93017	79	-0.203	0.41189
0.723982	-1.154	1.45169	81	-0.203	0.409805
0.859729	-1.154	1.19055	54	-0.203	0.444963
0.825792	-1.154	1.24719	24	-0.203	0.524587
0.633484	-1.154	1.69355	70	-0.203	0.422129
1.41403	-1.154	0.670458	75	-0.203	0.416258
0.723982	-1.154	1.45169	68	-0.203	0.42462
0.61086	-1.154	1.76613	57	-0.203	0.440106
5.11312	-1.154	0.152116	29	-0.203	0.504816
0.622172	-1.154	1.72913	57	-0.203	0.440106
0.633484	-1.154	1.69355	66	-0.203	0.427201
0.735294	-1.154	1.42595	55	-0.203	0.443309
0.531674	-1.154	2.07303	36	-0.203	0.483137
0.599548	-1.154	1.80464	64	-0.203	0.429878
1.69683	-1.154	0.543246	79	-0.203	0.41189
2.1267	-1.154	0.418628	75	-0.203	0.416258
1.88914	-1.154	0.479945	66	-0.203	0.427201
0.950226	-1.154	1.06069	52	-0.203	0.448385
0.644796	-1.154	1.65931	73	-0.203	0.418548
1.16516	-1.154	0.838285	64	-0.203	0.429878
0.565611	-1.154	1.93017	61	-0.203	0.434088
0.791855	-1.154	1.30907	66	-0.203	0.427201
0.871041	-1.154	1.17272	64	-0.203	0.429878
4.69457	-1.154	0.167872	55	-0.203	0.443309
0.837104	-1.154	1.22776	74	-0.203	0.417394
0.622172	-1.154	1.72913	61	-0.203	0.434088
2.74887	-1.154	0.311327	42	-0.203	0.468253
0.780543	-1.154	1.33099	76	-0.203	0.41514
4.21946	-1.154	0.189869	40	-0.203	0.472914
0.837104	-1.154	1.22776	51	-0.203	0.450156
1.45928	-1.154	0.646525	71	-0.203	0.420915
1.17647	-1.154	0.82899	74	-0.203	0.417394
0.746606	-1.154	1.40105	64	-0.203	0.429878
0.644796	-1.154	1.65931	62	-0.203	0.432658
0.599548	-1.154	1.80464	40	-0.203	0.472914
0.71267	-1.154	1.47831	52	-0.203	0.448385
2.00226	-1.154	0.448792	69	-0.203	0.423364
0.71267	-1.154	1.47831	51	-0.203	0.450156
0.825792	-1.154	1.24719	39	-0.203	0.47535
0.746606	-1.154	1.40105	80	-0.203	0.41084
1.3009	-1.154	0.738177	60	-0.203	0.435547
4.96606	-1.154	0.157326	60	-0.203	0.435547
1.16516	-1.154	0.838285	68	-0.203	0.42462
0.723982	-1.154	1.45169	77	-0.203	0.41404
5.32805	-1.154	0.145057	69	-0.203	0.423364
0.599548	-1.154	1.80464	45	-0.203	0.46174
0.746606	-1.154	1.40105	76	-0.203	0.41514
1.42534	-1.154	0.664321	64	-0.203	0.429878
0.542986	-1.154	2.02327	38	-0.203	0.477864
0.791855	-1.154	1.30907	50	-0.203	0.451969
2.28507	-1.154	0.385328	77	-0.203	0.41404
0.848416	-1.154	1.20889	48	-0.203	0.45573
0.656109	-1.154	1.62634	41	-0.203	0.470549
2.71493	-1.154	0.315822	80	-0.203	0.41084
0.520362	-1.154	2.12512	67	-0.203	0.425899
0.61086	-1.154	1.76613	48	-0.203	0.45573
0.859729	-1.154	1.19055	67	-0.203	0.425899
0.769231	-1.154	1.3536	78	-0.203	0.412957
1.70814	-1.154	0.539097	79	-0.203	0.41189
1.18778	-1.154	0.819886	69	-0.203	0.423364
0.71267	-1.154	1.47831	84	-0.203	0.406791
0.859729	-1.154	1.19055	57	-0.203	0.440106
1.00679	-1.154	0.992224	58	-0.203	0.438555
0.599548	-1.154	1.80464	65	-0.203	0.428527
0.803167	-1.154	1.28782	68	-0.203	0.42462
1.91176	-1.154	0.473396	65	-0.203	0.428527
0.633484	-1.154	1.69355	68	-0.203	0.42462
0.565611	-1.154	1.93017	61	-0.203	0.434088
0.61086	-1.154	1.76613	55	-0.203	0.443309
1.47059	-1.154	0.640789	79	-0.203	0.41189
0.599548	-1.154	1.80464	65	-0.203	0.428527
0.859729	-1.154	1.19055	57	-0.203	0.440106
0.904977	-1.154	1.12212	58	-0.203	0.438555
0.690045	-1.154	1.53439	84	-0.203	0.406791
1.18778	-1.154	0.819886	69	-0.203	0.423364
1.07466	-1.154	0.920265	82	-0.203	0.408786
0.984163	-1.154	1.01859	31	-0.203	0.498028
0.475113	-1.154	2.36035	52	-0.203	0.448385
1.06335	-1.154	0.931572	85	-0.203	0.405815
1.82127	-1.154	0.500644	72	-0.203	0.419722
3.08824	-1.154	0.272191	78	-0.203	0.412957
1.49321	-1.154	0.629598	70	-0.203	0.422129
0.542986	-1.154	2.02327	65	-0.203	0.428527
0.803167	-1.154	1.28782	68	-0.203	0.42462
0.633484	-1.154	1.69355	71	-0.203	0.420915
1.02941	-1.154	0.967102	75	-0.203	0.416258
4.55882	-1.154	0.173654	48	-0.203	0.45573
0.531674	-1.154	2.07303	66	-0.203	0.427201
0.780543	-1.154	1.33099	72	-0.203	0.419722
0.452489	-1.154	2.49706	75	-0.203	0.416258
0.542986	-1.154	2.02327	48	-0.203	0.45573
0.723982	-1.154	1.45169	69	-0.203	0.423364
1.65158	-1.154	0.560458	28	-0.203	0.508425
0.735294	-1.154	1.42595	53	-0.203	0.446655
1.53846	-1.154	0.608278	61	-0.203	0.434088
0.361991	-1.154	3.23045	62	-0.203	0.432658
0.735294	-1.154	1.42595	59	-0.203	0.437036
0.995475	-1.154	1.00525	35	-0.203	0.485908
2.39819	-1.154	0.36443	92	-0.203	0.399348
1.38009	-1.154	0.68952	88	-0.203	0.402967
0.995475	-1.154	1.00525	83	-0.203	0.407781
0.452489	-1.154	2.49706	41	-0.203	0.470549
0.893665	-1.154	1.13853	67	-0.203	0.425899
2.4095	-1.154	0.362456	86	-0.203	0.404852
0.91629	-1.154	1.10615	81	-0.203	0.409805
0.769231	-1.154	1.3536	36	-0.203	0.483137
1.09729	-1.154	0.898403	71	-0.203	0.420915
0.542986	-1.154	2.02327	74	-0.203	0.417394
2.0362	-1.154	0.440171	79	-0.203	0.41189
2.57919	-1.154	0.33508	84	-0.203	0.406791
0.667421	-1.154	1.59457	62	-0.203	0.432658
1.71946	-1.154	0.535006	84	-0.203	0.406791
0.848416	-1.154	1.20889	65	-0.203	0.428527
0.633484	-1.154	1.69355	81	-0.203	0.409805
1.75339	-1.154	0.523074	65	-0.203	0.428527
1.24434	-1.154	0.777032	38	-0.203	0.477864
1.27828	-1.154	0.753275	71	-0.203	0.420915
1.07466	-1.154	0.920265	52	-0.203	0.448385
0.61086	-1.154	1.76613	53	-0.203	0.446655
1.02941	-1.154	0.967102	39	-0.203	0.47535
0.475113	-1.154	2.36035	38	-0.203	0.477864
0.61086	-1.154	1.76613	54	-0.203	0.444963
0.701357	-1.154	1.50586	63	-0.203	0.431255
0.825792	-1.154	1.24719	67	-0.203	0.425899
2.52262	-1.154	0.343765	57	-0.203	0.440106
0.599548	-1.154	1.80464	34	-0.203	0.488776
1.0181	-1.154	0.979513	68	-0.203	0.42462
1.00679	-1.154	0.992224	63	-0.203	0.431255
0.837104	-1.154	1.22776	61	-0.203	0.434088
0.520362	-1.154	2.12512	62	-0.203	0.432658
0.803167	-1.154	1.28782	69	-0.203	0.423364
0.735294	-1.154	1.42595	53	-0.203	0.446655
1.59502	-1.154	0.583455	72	-0.203	0.419722
0.475113	-1.154	2.36035	67	-0.203	0.425899
0.520362	-1.154	2.12512	38	-0.203	0.477864
0.599548	-1.154	1.80464	52	-0.203	0.448385
1.0181	-1.154	0.979513	47	-0.203	0.457682
0.429864	-1.154	2.64933	33	-0.203	0.491747
2.73756	-1.154	0.312812	31	-0.203	0.498028
1.54977	-1.154	0.603157	85	-0.203	0.405815
1.52715	-1.154	0.61348	84	-0.203	0.406791
0.656109	-1.154	1.62634	46	-0.203	0.459685
2.35294	-1.154	0.37253	76	-0.203	0.41514
0.576923	-1.154	1.88656	48	-0.203	0.45573
1.08597	-1.154	0.909211	68	-0.203	0.42462
0.61086	-1.154	1.76613	72	-0.203	0.419722
0.81448	-1.154	1.2672	31	-0.203	0.498028
1.3914	-1.154	0.683055	79	-0.203	0.41189
0.463801	-1.154	2.42691	33	-0.203	0.491747
4.819	-1.154	0.16288	76	-0.203	0.41514
0.723982	-1.154	1.45169	51	-0.203	0.450156
0.61086	-1.154	1.76613	70	-0.203	0.422129
1.15385	-1.154	0.847776	62	-0.203	0.432658
1.05204	-1.154	0.943141	83	-0.203	0.407781
0.701357	-1.154	1.50586	54	-0.203	0.444963
0.384615	-1.154	3.01217	47	-0.203	0.457682
1.06335	-1.154	0.931572	73	-0.203	0.418548
0.938914	-1.154	1.07545	52	-0.203	0.448385
0.71267	-1.154	1.47831	77	-0.203	0.41404
0.576923	-1.154	1.88656	36	-0.203	0.483137
1.35747	-1.154	0.702798	85	-0.203	0.405815
0.837104	-1.154	1.22776	65	-0.203	0.428527
1.22172	-1.154	0.793661	72	-0.203	0.419722
0.667421	-1.154	1.59457	54	-0.203	0.444963
0.780543	-1.154	1.33099	64	-0.203	0.429878
0.542986	-1.154	2.02327	44	-0.203	0.463852
0.384615	-1.154	3.01217	56	-0.203	0.44169
0.904977	-1.154	1.12212	63	-0.203	0.431255
4.26471	-1.154	0.187546	50	-0.203	0.451969
0.972851	-1.154	1.03227	83	-0.203	0.407781
0.667421	-1.154	1.59457	46	-0.203	0.459685
0.531674	-1.154	2.07303	51	-0.203	0.450156
0.678733	-1.154	1.56394	49	-0.203	0.453827
4.9095	-1.154	0.15942	70	-0.203	0.422129
0.0395928	-1.154	41.529	49	-0.203	0.453827
1.4819	-1.154	0.635148	79	-0.203	0.41189
0.893665	-1.154	1.13853	65	-0.203	0.428527
0.690045	-1.154	1.53439	80	-0.203	0.41084
0.803167	-1.154	1.28782	63	-0.203	0.431255
0.656109	-1.154	1.62634	67	-0.203	0.425899
1.1991	-1.154	0.810967	55	-0.203	0.443309
0.463801	-1.154	2.42691	64	-0.203	0.429878
0.950226	-1.154	1.06069	79	-0.203	0.41189
0.780543	-1.154	1.33099	54	-0.203	0.444963
0.622172	-1.154	1.72913	61	-0.203	0.434088
1.04072	-1.154	0.954981	62	-0.203	0.432658
0.644796	-1.154	1.65931	64	-0.203	0.429878
0.91629	-1.154	1.10615	55	-0.203	0.443309
0.690045	-1.154	1.53439	56	-0.203	0.44169
0.769231	-1.154	1.3536	94	-0.203	0.397608
1.21041	-1.154	0.802227	78	-0.203	0.412957
1.1086	-1.154	0.887832	49	-0.203	0.453827
0.723982	-1.154	1.45169	76	-0.203	0.41514
0.486425	-1.154	2.29712	66	-0.203	0.427201
2.21719	-1.154	0.398972	68	-0.203	0.42462
2.85068	-1.154	0.298531	86	-0.203	0.404852
0.644796	-1.154	1.65931	71	-0.203	0.420915
0.927602	-1.154	1.0906	67	-0.203	0.425899
0.599548	-1.154	1.80464	64	-0.203	0.429878
0.576923	-1.154	1.88656	82	-0.203	0.408786
0.61086	-1.154	1.76613	85	-0.203	0.405815
0.757919	-1.154	1.37694	75	-0.203	0.416258
1.1991	-1.154	0.810967	64	-0.203	0.429878
2.51131	-1.154	0.345553	66	-0.203	0.427201
1.42534	-1.154	0.664321	72	-0.203	0.419722
0.803167	-1.154	1.28782	73	-0.203	0.418548
0.927602	-1.154	1.0906	74	-0.203	0.417394
3.58597	-1.154	0.229078	53	-0.203	0.446655
0.441176	-1.154	2.57109	53	-0.203	0.446655
0.757919	-1.154	1.37694	75	-0.203	0.416258
2.47738	-1.154	0.351021	57	-0.203	0.440106
0.91629	-1.154	1.10615	47	-0.203	0.457682
1.50452	-1.154	0.624139	80	-0.203	0.41084
1.00679	-1.154	0.992224	80	-0.203	0.41084
0.837104	-1.154	1.22776	75	-0.203	0.416258
0.599548	-1.154	1.80464	35	-0.203	0.485908
0.40724	-1.154	2.81989	87	-0.203	0.403903
0.791855	-1.154	1.30907	61	-0.203	0.434088
0.678733	-1.154	1.56394	66	-0.203	0.427201
5.72398	-1.154	0.133541	89	-0.203	0.402044
0.871041	-1.154	1.17272	33	-0.203	0.491747
0.904977	-1.154	1.12212	76	-0.203	0.41514
1.0181	-1.154	0.979513	36	-0.203	0.483137
0.746606	-1.154	1.40105	75	-0.203	0.416258
0.791855	-1.154	1.30907	73	-0.203	0.418548
3.23529	-1.154	0.257964	76	-0.203	0.41514
0.837104	-1.154	1.22776	59	-0.203	0.437036
1.34615	-1.154	0.709618	71	-0.203	0.420915
0.735294	-1.154	1.42595	61	-0.203	0.434088
0.995475	-1.154	1.00525	53	-0.203	0.446655
0.735294	-1.154	1.42595	70	-0.203	0.422129
1.24434	-1.154	0.777032	67	-0.203	0.425899
0.81448	-1.154	1.2672	65	-0.203	0.428527
1.02941	-1.154	0.967102	49	-0.203	0.453827
5.70136	-1.154	0.134153	77	-0.203	0.41404
0.40724	-1.154	2.81989	56	-0.203	0.44169
4.6267	-1.154	0.170717	60	-0.203	0.435547
1.00679	-1.154	0.992224	56	-0.203	0.44169
0.678733	-1.154	1.56394	60	-0.203	0.435547
1.06335	-1.154	0.931572	84	-0.203	0.406791
1.67421	-1.154	0.551727	73	-0.203	0.418548
0.622172	-1.154	1.72913	50	-0.203	0.451969
1.13122	-1.154	0.867373	78	-0.203	0.412957
0.723982	-1.154	1.45169	63	-0.203	0.431255
0.848416	-1.154	1.20889	79	-0.203	0.41189
0.803167	-1.154	1.28782	77	-0.203	0.41404
1.09502	-1.154	0.900546	67	-0.203	0.425899
0.746606	-1.154	1.40105	72	-0.203	0.419722
1.24434	-1.154	0.777032	66	-0.203	0.427201
0.622172	-1.154	1.72913	78	-0.203	0.412957
0.791855	-1.154	1.30907	65	-0.203	0.428527
0.576923	-1.154	1.88656	80	-0.203	0.41084
1.23303	-1.154	0.785264	86	-0.203	0.404852
1.0181	-1.154	0.979513	65	-0.203	0.428527
1.08597	-1.154	0.909211	65	-0.203	0.428527
3.25792	-1.154	0.255898	49	-0.203	0.453827
1.09729	-1.154	0.898403	63	-0.203	0.431255
4.60407	-1.154	0.171686	82	-0.203	0.408786
0.531674	-1.154	2.07303	65	-0.203	0.428527
6.93439	-1.154	0.107023	50	-0.203	0.451969
3.8914	-1.154	0.208457	86	-0.203	0.404852
0.633484	-1.154	1.69355	61	-0.203	0.434088
0.995475	-1.154	1.00525	73	-0.203	0.418548
1.4819	-1.154	0.635148	69	-0.203	0.423364
0.622172	-1.154	1.72913	78	-0.203	0.412957
1.65158	-1.154	0.560458	59	-0.203	0.437036
0.791855	-1.154	1.30907	65	-0.203	0.428527
0.678733	-1.154	1.56394	47	-0.203	0.457682
0.61086	-1.154	1.76613	57	-0.203	0.440106
4.98869	-1.154	0.156503	85	-0.203	0.405815
0.633484	-1.154	1.69355	71	-0.203	0.420915
3.17873	-1.154	0.263268	62	-0.203	0.432658
0.565611	-1.154	1.93017	54	-0.203	0.444963
0.735294	-1.154	1.42595	45	-0.203	0.46174
0.735294	-1.154	1.42595	45	-0.203	0.46174
0.667421	-1.154	1.59457	67	-0.203	0.425899
0.825792	-1.154	1.24719	67	-0.203	0.425899
4.20814	-1.154	0.190458	64	-0.203	0.429878
1.21041	-1.154	0.802227	83	-0.203	0.407781
2.53394	-1.154	0.341995	76	-0.203	0.41514
0.803167	-1.154	1.28782	81	-0.203	0.409805
2.70362	-1.154	0.317347	67	-0.203	0.425899
1.08597	-1.154	0.909211	85	-0.203	0.405815
0.667421	-1.154	1.59457	56	-0.203	0.44169
0.565611	-1.154	1.93017	57	-0.203	0.440106
1.22172	-1.154	0.793661	63	-0.203	0.431255
0.701357	-1.154	1.50586	71	-0.203	0.420915
1.09729	-1.154	0.898403	75	-0.203	0.416258
0.950226	-1.154	1.06069	57	-0.203	0.440106
0.961538	-1.154	1.0463	47	-0.203	0.457682
0.837104	-1.154	1.22776	71	-0.203	0.420915
